# Supplementary material for: Analysis of Genetic Diversity and Core Germplasm Construction of Castanea crenata Siebold and Zucc. Using Simple Sequence Repeat Markers and Morphological Traits
Source: Plants (Basel). 2025 Jun 30;14(13):1998. doi: 10.3390/plants14131998 (PMC12252320; doi:10.3390/plants14131998)
Supplement: Supplementary file 1 [file plants-14-01998-s001.zip]

Archive with 2 entries (2 files):
- supp.1ú¿╓╒ú⌐.xlsx
- supp.2.xlsx
