# Supplementary material for: Analysis of Genetic Diversity and Core Germplasm Construction of Castanea crenata Siebold and Zucc. Using Simple Sequence Repeat Markers and Morphological Traits
Source: Plants (Basel). 2025 Jun 30;14(13):1998. doi: 10.3390/plants14131998 (PMC12252320; doi:10.3390/plants14131998)
Supplement: Supplementary file 1 [file plants-14-01998-s001.zip › supp.1ú¿╓╒ú⌐.xlsx]

## Sheet: Sheet1
编号
1	1058	Castanea crenata		辽宁大连
2	1066	Castanea crenata		辽宁大连
3	1202	Castanea crenata		辽宁大连
4	1207	Castanea crenata		辽宁大连
5	1401	Castanea crenata		辽宁大连
6	1502	Castanea crenata		辽宁大连
7	1601	Castanea crenata		辽宁大连
8	1604	Castanea crenata		辽宁大连
9	1605	Castanea crenata		辽宁大连
10	1607	Castanea crenata		辽宁大连
11	1801	Castanea crenata		辽宁大连
12	9716	Castanea crenata		辽宁宽甸
13	9912	Castanea crenata		辽宁宽甸
14	‘1107	Castanea crenata		辽宁大连
15	‘1606	Castanea crenata		辽宁大连
16	’1114	Castanea crenata		辽宁大连
17	’1802	Castanea crenata		辽宁大连
18	0210	Castanea crenata		辽宁宽甸
19	0215	Castanea crenata		辽宁宽甸
20	02—6	Castanea crenata		辽宁宽甸
21	03—9	Castanea crenata		辽宁宽甸
22	0419	Castanea crenata		辽宁宽甸
23	0420	Castanea crenata		辽宁宽甸
24	04—3	Castanea crenata		辽宁宽甸
25	07—1	Castanea crenata		辽宁宽甸
26	07—2	Castanea crenata		辽宁宽甸
27	08-3	Castanea crenata		辽宁宽甸
28	1012	Castanea crenata		辽宁大连
29	1014	Castanea crenata		辽宁大连
30	1014	Castanea crenata		辽宁大连
31	1043	Castanea crenata		辽宁大连
32	1049	Castanea crenata		辽宁大连
33	1068	Castanea crenata		辽宁大连
34	1077	Castanea crenata		辽宁大连
35	1101	Castanea crenata		辽宁大连
36	1102	Castanea crenata		辽宁大连
37	1103	Castanea crenata		辽宁大连
38	1103	Castanea crenata		辽宁大连
39	1104	Castanea crenata		辽宁大连
40	1105	Castanea crenata		辽宁大连
41	1106	Castanea crenata		辽宁大连
42	1108	Castanea crenata		辽宁大连
43	1109	Castanea crenata		辽宁大连
44	1111	Castanea crenata		辽宁大连
45	1112	Castanea crenata		辽宁大连
46	1113	Castanea crenata		辽宁大连
47	1115	Castanea crenata		辽宁大连
48	1116	Castanea crenata		辽宁大连
49	1117	Castanea crenata		辽宁大连
50	1119	Castanea crenata		辽宁大连
51	1120	Castanea crenata		辽宁大连
52	1121	Castanea crenata		辽宁大连
53	1201	Castanea crenata		辽宁大连
54	1203	Castanea crenata		辽宁大连
55	1204	Castanea crenata		辽宁大连
56	1205	Castanea crenata		辽宁大连
57	1208	Castanea crenata		辽宁大连
58	1404	Castanea crenata		辽宁大连
59	1501	Castanea crenata		辽宁大连
60	1503	Castanea crenata		辽宁大连
61	1504	Castanea crenata		辽宁大连
62	1603	Castanea crenata		辽宁大连
63	1608	Castanea crenata		辽宁大连
64	16—4	Castanea crenata		辽宁大连
65	16独-1	Castanea crenata		辽宁大连
66	16独3	Castanea crenata		辽宁大连
67	1703	Castanea crenata		辽宁大连
68	1704	Castanea crenata		辽宁大连
69	1803	Castanea crenata		辽宁大连
70	1804	Castanea crenata		辽宁大连
71	1901	Castanea crenata		辽宁大连
72	1902	Castanea crenata		辽宁大连
73	1903	Castanea crenata		辽宁大连
74	1904	Castanea crenata		辽宁大连
75	1905	Castanea crenata		辽宁大连
76	208	Castanea crenata		辽宁凤城
77	9211	Castanea crenata		辽宁大连
78	927	Castanea crenata		辽宁凤城
79	C-02	Castanea crenata		辽宁宽甸
80	包营独果	Castanea crenata		辽宁凤城
81	出云	Castanea crenata		日本
82	大宝	Castanea crenata		韩国
82	大城3号7-1	Castanea crenata		朝鲜
83	大丹波	Castanea crenata		日本
84	大峰	Castanea crenata		日本
85	大福	Castanea crenata		日本
86	大国	Castanea crenata		日本
87	大晚	Castanea crenata		日本
88	丹化	Castanea crenata		辽宁宽甸
89	丹栗3号	Castanea crenata		日本
90	丹泽	Castanea crenata		日本
91	东实1号	Castanea crenata		辽宁东港
92	东实2号	Castanea crenata		辽宁东港
93	芳养玉	Castanea crenata		日本
94	高城	Castanea crenata		朝鲜
95	高见苷	Castanea crenata		日本
96	广银	Castanea crenata		韩国
97	国见	Castanea crenata		日本
98	和睦实生	Castanea crenata		辽宁凤城
99	红旗独果	Castanea crenata		辽宁凤城
100	红旗优树	Castanea crenata		辽宁凤城
101	黄丰	Castanea crenata		日本
102	金华	Castanea crenata		日本
103	宽优9113	Castanea crenata		辽宁宽甸
104	利平	Castanea crenata		日本
105	辽丹15号	Castanea crenata		辽宁宽甸
106	辽丹58	Castanea crenata		辽宁凤城
107	辽丹61	Castanea crenata		辽宁宽甸
108	辽栗10号	Castanea crenata		辽宁凤城
109	辽栗15号	Castanea crenata		辽宁凤城
110	辽栗23号	Castanea crenata		辽宁凤城
111	辽栗丰	Castanea crenata		辽宁大连
112	辽栗早丰	Castanea crenata		辽宁大连
113	美久里	Castanea crenata		日本
114	农林8号	Castanea crenata		日本
115	品种名	所属种		原产地
116	浅刺	Castanea crenata
117	秋峰	Castanea crenata		日本
118	秋实	Castanea crenata		辽宁凤城
119	仁兴王栗	Castanea crenata		朝鲜
120	日本1602 82号	Castanea crenata		辽宁大连
121	森早生	Castanea crenata		日本
122	山大	Castanea crenata		韩国
123	烧锅8号	Castanea crenata		辽宁凤城
124	石槌	Castanea crenata		日本
125	兔山13	Castanea crenata		朝鲜
126	兔山9号	Castanea crenata		朝鲜
127	无刺	Castanea crenata		日本
128	武藏	Castanea crenata		日本
129	伊吹	Castanea crenata		日本
130	银寄	Castanea crenata		日本
131	银山	Castanea crenata		韩国
132	有磨	Castanea crenata		日本
133	玉光	Castanea crenata		韩国
134	岳王	Castanea crenata		日本
135	杂32	Castanea crenata		辽宁凤城
136	杂49	Castanea crenata		辽宁凤城
137	杂58	Castanea crenata		辽宁凤城
138	杂59	Castanea crenata		辽宁凤城
139	长毛栗	Castanea crenata		日本
140	筑波	Castanea crenata		日本
	紫峰	Castanea crenata		日本		sample	品种名

## Sheet: Sheet2
Table S1 Information sheet of the 200 tested materials
Number	Sample name	Species	Origin
1	1901	Castanea crenata	Dalian, Liaoning, China
2	1903	Castanea crenata	Dalian, Liaoning, China
3	1904	Castanea crenata	Dalian, Liaoning, China
4	1704	Castanea crenata	Dalian, Liaoning, China
5	1101	Castanea crenata	Dalian, Liaoning, China
6	1703	Castanea crenata	Dalian, Liaoning, China
7	1404	Castanea crenata	Dalian, Liaoning, China
8	1401	Castanea crenata	Dalian, Liaoning, China
9	Liaoli Zaofeng	Castanea crenata	Dalian, Liaoning, China
10	Liaolifeng	Castanea crenata	Dalian, Liaoning, China
11	1601	Castanea crenata	Dalian, Liaoning, China
12	16 Du 4	Castanea crenata	Dalian, Liaoning, China
13	1501	Castanea crenata	Dalian, Liaoning, China
14	1905	Castanea crenata	Dalian, Liaoning, China
15	1102	Castanea crenata	Dalian, Liaoning, China
16	1203	Castanea crenata	Dalian, Liaoning, China
17	1205	Castanea crenata	Dalian, Liaoning, China
18	1043	Castanea crenata	Dalian, Liaoning, China
19	1607	Castanea crenata	Dalian, Liaoning, China
20	1504	Castanea crenata	Dalian, Liaoning, China
21	16 Du 3	Castanea crenata	Dalian, Liaoning, China
22	1608	Castanea crenata	Dalian, Liaoning, China
23	1503	Castanea crenata	Dalian, Liaoning, China
24	1014	Castanea crenata	Dalian, Liaoning, China
25	1117	Castanea crenata	Dalian, Liaoning, China
26	1121	Castanea crenata	Dalian, Liaoning, China
27	1603	Castanea crenata	Dalian, Liaoning, China
28	1119	Castanea crenata	Dalian, Liaoning, China
29	1112	Castanea crenata	Dalian, Liaoning, China
30	1204	Castanea crenata	Dalian, Liaoning, China
31	1115	Castanea crenata	Dalian, Liaoning, China
32	1804	Castanea crenata	Dalian, Liaoning, China
33	1902	Castanea crenata	Dalian, Liaoning, China
34	1201	Castanea crenata	Dalian, Liaoning, China
35	1208	Castanea crenata	Dalian, Liaoning, China
36	1068	Castanea crenata	Dalian, Liaoning, China
37	1077	Castanea crenata	Dalian, Liaoning, China
38	1113	Castanea crenata	Dalian, Liaoning, China
39	1803	Castanea crenata	Dalian, Liaoning, China
40	1116	Castanea crenata	Dalian, Liaoning, China
41	1012	Castanea crenata	Dalian, Liaoning, China
42	1105	Castanea crenata	Dalian, Liaoning, China
43	1120	Castanea crenata	Dalian, Liaoning, China
44	1104	Castanea crenata	Dalian, Liaoning, China
45	1109	Castanea crenata	Dalian, Liaoning, China
46	1103	Castanea crenata	Dalian, Liaoning, China
47	1108	Castanea crenata	Dalian, Liaoning, China
48	1103	Castanea crenata	Dalian, Liaoning, China
49	1049	Castanea crenata	Dalian, Liaoning, China
50	16 Du 1	Castanea crenata	Dalian, Liaoning, China
51	9211	Castanea crenata	Dalian, Liaoning, China
52	1111	Castanea crenata	Dalian, Liaoning, China
53	1106	Castanea crenata	Dalian, Liaoning, China
54	1014	Castanea crenata	Dalian, Liaoning, China
55	‘1606	Castanea crenata	Dalian, Liaoning, China
56	’1802	Castanea crenata	Dalian, Liaoning, China
57	‘1107	Castanea crenata	Dalian, Liaoning, China
58	’1114	Castanea crenata	Dalian, Liaoning, China
59	1801	Castanea crenata	Dalian, Liaoning, China
60	1066	Castanea crenata	Dalian, Liaoning, China
61	1604	Castanea crenata	Dalian, Liaoning, China
62	1605	Castanea crenata	Dalian, Liaoning, China
63	1207	Castanea crenata	Dalian, Liaoning, China
64	1502	Castanea crenata	Dalian, Liaoning, China
65	1202	Castanea crenata	Dalian, Liaoning, China
66	1058	Castanea crenata	Dalian, Liaoning, China
67	1602	Castanea crenata	Dalian, Liaoning, China
68	Liaoning Chestnut No. 10	Castanea crenata	Fengcheng, Liaoning, China
69	Liaoning Chestnut No. 23	Castanea crenata	Fengcheng, Liaoning. China
70	08-3	Castanea crenata	Kuandian Liaoning. China
71	Shaoguo No. 8	Castanea crenata	the Republic of Korea
72	Hemushisheng	Castanea crenata	Fengcheng, Liaoning. China
73	208	Castanea crenata	Fengcheng, Liaoning. China
74	Kuanyou9113	Castanea crenata	Kuandian Liaoning. China
75	927	Castanea crenata	Fengcheng, Liaoning. China
76	Liaodan No.58	Castanea crenata	Fengcheng, Liaoning. China
77	9912	Castanea crenata	Kuandian Liaoning. China
78	Liaoning Chestnut No. 15	Castanea crenata	Fengcheng, Liaoning. China
79	Baoyingduguo	Castanea crenata	Fengcheng, Liaoning. China
80	Liaodan No.61	Castanea crenata	Kuandian Liaoning. China
81	Za 58	Castanea crenata	Fengcheng, Liaoning. China
82	Qianci	Castanea crenata	Hubei, China
83	0210	Castanea crenata	Kuandian Liaoning. China
84	Za 59	Castanea crenata	Fengcheng, Liaoning. China
85	07—1	Castanea crenata	Kuandian Liaoning. China
86	02—6	Castanea crenata	Kuandian Liaoning. China
87	07—2	Castanea crenata	Kuandian Liaoning. China
88	0420	Castanea crenata	Kuandian Liaoning. China
89	0419	Castanea crenata	Kuandian Liaoning. China
90	C-02	Castanea crenata	Kuandian Liaoning. China
91	03—9	Castanea crenata	Kuandian Liaoning. China
92	Xifengli	Castanea crenata	Japan
93	Hongqi Duguo	Castanea crenata	Fengcheng, Liaoning. China
94	Hongqi Youshu	Castanea crenata	Fengcheng, Liaoning. China
95	Liaodan No. 15	Castanea crenata	Kuandian Liaoning. China
96	9716	Castanea crenata	Kuandian Liaoning. China
97	Za 32	Castanea crenata	Fengcheng, Liaoning. China
98	Za 49	Castanea crenata	Fengcheng, Liaoning. China
99	04—3	Castanea crenata	Kuandian Liaoning. China
100	Qiushi	Castanea crenata	Fengcheng, Liaoning. China
101	0215	Castanea crenata	Kuandian Liaoning. China
102	Dongshi No. 2	Castanea crenata	Donggang, Liaoning. Chian
103	Dongshi No. 1	Castanea crenata	Donggang, Liaoning. Chian
104	Danhua	Castanea crenata	Kuandian Liaoning. China
105	Tushan No.9	Castanea crenata	North Korea
106	Tushan No.60	Castanea crenata	Japan
107	Renxing Wangli	Castanea crenata	North Korea
108	Gaocheng	Castanea crenata	North Korea
109	Dacheng No.3	Castanea crenata	North Korea
110	Yinshan	Castanea crenata	the Republic of Korea
111	Shanda	Castanea crenata	Japan
112	Yuguang	Castanea crenata	the Republic of Korea
113	Dabao	Castanea crenata	the Republic of Korea
114	Guangyin	Castanea crenata	the Republic of Korea
115	Youmo	Castanea crenata	Japan
116	Zifeng	Castanea crenata	Japan
117	Fangyangyu	Castanea crenata	Japan
118	Huangfeng	Castanea crenata	Japan
119	Yuewang	Castanea crenata	Japan
120	Yichui	Castanea crenata	Japan
121	Wuzang	Castanea crenata	Japan
122	Guojian	Castanea crenata	Japan
123	Shichui	Castanea crenata	Fengcheng, Liaoning, China
124	Chuyun	Castanea crenata	Japan
125	Gaojiangan	Castanea crenata	Japan
126	Dafu	Castanea crenata	Japan
127	Qiufeng	Castanea crenata	Japan
128	Dadanbo	Castanea crenata	Japan
129	Changmaoli	Castanea crenata	Japan
130	Meijiuli	Castanea crenata	Japan
131	Danze	Castanea crenata	Japan
132	Wuci	Castanea crenata	North Korea
133	Nonglin No.8	Castanea crenata	Japan
134	Dafeng	Castanea crenata	Japan
135	Liping	Castanea crenata	Japan
136	Daguo	Castanea crenata	Japan
137	Jinhua	Castanea crenata	Japan
138	Yinji	Castanea crenata	Japan
139	Zhubo	Castanea crenata	Japan
140	Danli No.3	Castanea crenata	Japan
141	Senzaosheng	Castanea crenata	Dalian, Liaoning, China
142	Dawan	Castanea crenata	Japan
143	Huaixiang	Castanea mollissima	Beijing, China
144	Yunxia	Castanea mollissima	Yunnan, China
145	Zaofeng	Castanea mollissima	Hebei, China
146	Nanzao No.3	Castanea mollissima	Beijing, China
147	Dajianzui	Castanea mollissima	Beijing, China
148	Shangguang	Castanea mollissima	Zhejiang, China
149	Yufeng	Castanea mollissima	Shandong, China
150	Shifeng	Castanea mollissima	Shandong, China
151	Shangfeng	Castanea mollissima	Shandong, China
152	Luyuezaofeng	Castanea mollissima	Shandong, China
153	Liuyuebao	Castanea mollissima	Hebei, China
154	Guihuaxing	Castanea mollissima	Hebei, China
155	Meiguihong	Castanea mollissima	Hebei, China
156	Luotian Wukeli	Castanea mollissima	Hebei, China
157	Bayuehong	Castanea mollissima	Hebei, China
158	Shiyuehan	Castanea mollissima	Hebei, China
159	Yangmaoli	Castanea mollissima	Hebei, China
160	Bikouli	Castanea mollissima	Hebei, China
161	Luotian Zaoli	Castanea mollissima	Hebei, China
162	Zhongchili	Castanea mollissima	Hebei, China
163	Zaofeng	Castanea mollissima	Liyang, China
164	Yanshanhongli	Castanea mollissima	Beijing, China
165	Yanjing（Daguan 10）	Castanea mollissima	Hebei, China
166	Yanshan Duanzhi（Hou 20）	Castanea mollissima	Hebei, China
167	Yankui（107）	Castanea mollissima	Hebei, China
168	yanguang（2399）	Castanea mollissima	Hebei, China
169	Yanfeng	Castanea mollissima	Beijing, China
170	CsHNLY01	Castanea seguinii	Hu'nan, China
171	CsHNLY02	Castanea seguinii	Hu'nan, China
172	CsHNYZ01	Castanea seguinii	Hu'nan, China
173	CsHNYZ02	Castanea seguinii	Hu'nan, China
174	CsHNYZ03	Castanea seguinii	Hu'nan, China
175	CsHNHS01	Castanea seguinii	Hu'nan, China
176	CsHNHS02	Castanea seguinii	Hu'nan, China
177	CsJXYC01	Castanea seguinii	Jiangxi, China
178	CSeAHHS-1	Castanea seguinii	Anhui, China
179	CSeAHHS-2	Castanea seguinii	Anhui, China
180	CSeAHHS-3	Castanea seguinii	Anhui, China
181	CSeAHHS-4	Castanea seguinii	Anhui, China
182	CSeAHHS-5	Castanea seguinii	Anhui, China
183	CSeAHHS-6	Castanea seguinii	Anhui, China
184	CSeAHHS-7	Castanea seguinii	Anhui, China
185	CSeAHHS-8	Castanea seguinii	Anhui, China
186	CSeAHHS-10	Castanea seguinii	Anhui, China
187	CSeHBFX-1	Castanea seguinii	Hubei, China
188	Ch1	Castanea henryi	Fujian, China
189	Ch2	Castanea henryi	Fujian, China
190	Ch3	Castanea henryi	Fujian, China
191	Ch4	Castanea henryi	Fujian, China
192	Ch5	Castanea henryi	Fujian, China
193	Ch6	Castanea henryi	Fujian, China
194	Ch7	Castanea henryi	Fujian, China
195	Ch8	Castanea henryi	Fujian, China
196	Ch9	Castanea henryi	Fujian, China
197	Ch10	Castanea henryi	Fujian, China
198	Ch11	Castanea henryi	Fujian, China
199	Ch12	Castanea henryi	Fujian, China
200	Ch13	Castanea henryi	Fujian, China

## Sheet: Sheet3
品种名
1901
1903
1904
1704
1101
1703
1404
1401
辽栗早丰
辽栗丰
1601
16独4
1501
1905
1102
1203
1205
1043
1607
1504
16独3
1608
1503
1014
1117
1121
1603
1119
1112
1204
1115
1804
1902
1201
1208
1068
1077
1113
1803
1116
1012
1105
1120
1104
1109
1103
1108
1103
1049
16独1
9211
1111
1106
1014
‘1606
’1802
‘1107
’1114
1801
1066
1604
1605
1207
1502
1202
1058
1602
辽栗10号
辽栗23号
08-3
烧锅8号
和睦实生
208
宽优9113
927
辽丹58号
9912
辽栗15号
包营独果
辽丹61
杂58
黄浅刺
0210
杂59
07—1
02—6
07—2
0420
0419
C-02
03—9
西丰栗
红旗独果
红旗优树
辽丹15号
9716
杂32
杂49
04—3
秋实
0215
东实2号
东实1号
丹化
兔山9号
兔山60号
仁兴王栗
高城
大城3号
银山
山大
玉光
大宝
广银
有磨
紫峰
芳养玉
黄丰
岳王
伊吹
武藏
国见
石槌
出云
高见苷
大福
秋峰
大丹波
长毛栗
美玖里
丹泽
无刺
农林8号
大峰
利平
大国
金华
银寄
筑波
丹栗3号
森早生
大晚
怀香
云夏
早丰
南早3号
大尖嘴
上光
玉丰
石丰
上丰
鲁岳早丰
六月暴
桂花香
玫瑰红
罗田乌克栗
八月红
十月寒
羊毛栗
闭口红
罗田早栗
中迟栗
早丰
燕山红栗
燕晶（大官10）
燕山短枝（后20）
燕奎（107）
燕光（2399）
燕丰
CsHNLY01
CsHNLY02
CsHNYZ01
CsHNYZ02
CsHNYZ03
CsHNHS01
CsHNHS02
CsJXYC01
CSeAHHS-1
CSeAHHS-2
CSeAHHS-3
CSeAHHS-4
CSeAHHS-5
CSeAHHS-6
CSeAHHS-7
CSeAHHS-8
CSeAHHS-10
CSeHBFX-1
Ch1
Ch2
Ch3
Ch4
Ch5
Ch6
Ch7
Ch8
Ch9
Ch10
Ch11
Ch12
Ch13
