# Supplementary material for: Analysis of Genetic Diversity and Core Germplasm Construction of Castanea crenata Siebold and Zucc. Using Simple Sequence Repeat Markers and Morphological Traits
Source: Plants (Basel). 2025 Jun 30;14(13):1998. doi: 10.3390/plants14131998 (PMC12252320; doi:10.3390/plants14131998)
Supplement: Supplementary file 1 [file plants-14-01998-s001.zip › supp.2.xlsx]

## Sheet: Sheet1
Table S2 The information of 17 SSR markers
Number	Marker ID	GenBank ID	Forward primer (5'→3')	Reverse primer(3’→5')
1	CmSI0396	290474606	AACTCCCACCACTCACATCC	TTTCGGACCATCCAGAACTC
2	CmSI0509	290474647	CAAGTCCGATCCTTCCTCTG	AGCTGGGTTTTGAGTAGCGA										5
3	CmSI0561	290474702	CGTATAGGGTGGAAACGGAA	GGACAAGCAAATCACGGAAT
4	CmSI0614	290476556	TTGTGGTGAAGCTGACATCG	GGGTACTACCACAACATGCAG
5	CmSI0617	290475843	GCCTCAGCTGGTAACGAAGA	TCACATGGGCTTGTTGTAGC
6	CmSI0658	290474781	AAAACGGTTTGTGGTGAAGC	GCCAACCAGTCAAGGGTACT
7	CmSI0702	290474818	GAAACACACCAGAGAGATGCAG	TTTTATACAGAGACATACTATCCTACACAG
8	CmSI0735	290474842	ACGCCTTCAGTTGCTGTTTC	CAACGGTCTTACCCTTTGGA
9	CmSI0742	290474850	GACGCTCCTCAGCTTTTGAC	TGCCGGTCAATTCTTCTTCT
10	CmSI0800	290474899	TTATGGCAACCCTCCTCTTT	CTGAAATGATCGATGCTGCT
11	CmSI0809	290474901	GAGCGAGTCGAAGAAGGAAG	ATCTGCTTCGGCACCATCT
12	CmSI0853	290474950	GGAGGAGGAGGAGCTCATTG	CCTTGGAGAGCTGCCACTAG
13	CmSI0871	290474967	AGGGGGTGGAAGAACCTATG	AGATTGCAAGTGGGGAATTG
14	CmSI0883	290476060	CAGCATCAGCACTCGTTCA	GGGATTGAGAGGATGAAGCA
15	CmSI0922	290475011	AATCTGAACCCCTCCGATCT	ACCAACAACATCTCCCAAAA
16	CmSI0930	290475019	CCATTTAGCATGCATAGTCATACC	GCAAGGATGTAGGTCGAATCA
17	CmSI0933	290475025	AGGCCTCTTCTCCCTTGTGT	TCCTCTTCCTATGCTGCTCA
